# Supplementary material for: Quantifying Species' Range Shifts in Relation to Climate Change: A Case Study of Abies spp. in China
Source: PLoS One. 2011 Aug 24;6(8):e23115. doi: 10.1371/journal.pone.0023115 (PMC3160841; doi:10.1371/journal.pone.0023115)
Supplement: File S2 — AML codes for calculating the I and O indices. (AML) [file pone.0023115.s006.AML]

grid

&s file_unit = [open result.txt openstatus -write]

/* calculate %index%
&DO index &LIST t01 t03 t05 t06 t07 t08 t09 t10 t11 t12 t13 t14 t15

/* calculate with %Threshold% 
&DO threshold &LIST 10 25 50

%index%p%threshold%_cur = con(%index%_cur >= 0.01 * %Threshold%, 1, 0)

/* calculate xPP, xFF, xOO %scenario%

&DO scenario &LIST a1b a2 b1

  %index%p%threshold%_%scenario% = con(%index%_%scenario% >= 0.01 * %Threshold%, 1, 0)


  PP = %index%p%threshold%_cur
  FF = %index%p%threshold%_%scenario%
  OO = PP * FF

  &Describe PP
  &S xPP = %GRD$mean% 
  &Describe FF
  &S xFF = %GRD$mean% 
  &Describe OO
  &S xOO = %GRD$mean% 

  kill PP
  kill FF
  kill OO


  &s record = %index%_p%threshold%_%scenario% 
  &type [write %file_unit% %record%] 
  &s record = %xPP%
  &type [write %file_unit% %record%] 
  &s record = %xFF%
  &type [write %file_unit% %record%] 
  &s record = %xOO%
  &type [write %file_unit% %record%] 

  kill %index%p%threshold%_%scenario%

&END 
/* END of scenario  

kill %index%p%threshold%_cur
 
&END
/* END of threshold 


/* calculate with fuzy set with f=sqrt(p)

&DO scenario &LIST a1b a2x b1x

  PP = sqrt(%index%_cur)
  FF = sqrt(%index%_%scenario%)
  PIF = min(PP, FF)
  PUF = max(PP, FF)

  &Describe PP
  &S cPP = %GRD$mean% 
  &Describe FF
  &S cFF = %GRD$mean% 
  &Describe PIF
  &S cPIF = %GRD$mean% 
  &Describe PUF
  &S cPUF = %GRD$mean% 

  &s record = %index%_fsqrt_%scenario% 
  &type [write %file_unit% %record%] 
  &s record = %cPP%
  &type [write %file_unit% %record%] 
  &s record = %cFF%
  &type [write %file_unit% %record%] 
  &s record = %cPIF%
  &type [write %file_unit% %record%]
  &s record = %cPUF%
  &type [write %file_unit% %record%]

  kill PP
  kill FF
  kill PIF
  kill PUF

&END 
/* END scenario


/* calculate with fuzzy set

&DO scenario &LIST a1b a2x b1x

  PP = %index%_cur
  FF = %index%_%scenario%
  PIF = min(PP, FF)
  PUF = max(PP, FF)

  &Describe PP
  &S cPP = %GRD$mean% 
  &Describe FF
  &S cFF = %GRD$mean% 
  &Describe PIF
  &S cPIF = %GRD$mean% 
  &Describe PUF
  &S cPUF = %GRD$mean% 

  &s record = %index%_fuz_%scenario% 
  &type [write %file_unit% %record%] 
  &s record = %cPP%
  &type [write %file_unit% %record%] 
  &s record = %cFF%
  &type [write %file_unit% %record%] 
  &s record = %cPIF%
  &type [write %file_unit% %record%]
  &s record = %cPUF%
  &type [write %file_unit% %record%]

  kill PP
  kill FF
  kill PIF
  kill PUF

&END 
/* END scenario


/* calculate with fuzy set with f = sqr(p)

&DO scenario &LIST a1b a2x b1x

  PP = sqr(%index%_cur)
  FF = sqr(%index%_%scenario%)
  PIF = min(PP, FF)
  PUF = max(PP, FF)

  &Describe PP
  &S cPP = %GRD$mean% 
  &Describe FF
  &S cFF = %GRD$mean% 
  &Describe PIF
  &S cPIF = %GRD$mean% 
  &Describe PUF
  &S cPUF = %GRD$mean% 

  &s record = %index%_fsqr_%scenario% 
  &type [write %file_unit% %record%] 
  &s record = %cPP%
  &type [write %file_unit% %record%] 
  &s record = %cFF%
  &type [write %file_unit% %record%] 
  &s record = %cPIF%
  &type [write %file_unit% %record%]
  &s record = %cPUF%
  &type [write %file_unit% %record%]

  kill PP
  kill FF
  kill PIF
  kill PUF

&END 
/* END scenario

&END
/* END of index

&type [close -all]

quit
